# Supplementary material for: Genomic Evaluation of the Genus Coltivirus Indicates Genetic Diversity among Colorado Tick Fever Virus Strains and Demarcation of a New Species
Source: Diseases. 2021 Dec 17;9(4):92. doi: 10.3390/diseases9040092 (PMC8700517; doi:10.3390/diseases9040092)
Supplement: Supplementary file 1 [file diseases-09-00092-s001.zip › Table S1.xlsx]

## Sheet: Percent Identity
	CTF-Florio_segment_1_NC_004181	CTF-Florio-ARC_segment 1_MZ484422	CTFV_R124719_segment 1_MZ484434	Salmon River_R130544_segment_1_MZ484446	Salmon_River_segment_1_MW676046	California_hare_coltivirus_segment_1_MW396980	Eyach_segment_1_NC_003696
CTF-Florio_segment_1_NC_004181		99.7679	97.0984	88.4401	88.3937	75.2553	74.8607
CTF-Florio-ARC_segment 1_MZ484422	99.5819		97.3305	88.5794	88.533	75.4178	75.0232
CTFV_R124719_segment 1_MZ484434	98.7456	99.1638		88.4865	88.4401	75.325	75.2089
Salmon River_R130544_segment_1_MZ484446	97.6307	97.9094	98.2578		99.7214	75.0929	73.8626
Salmon_River_segment_1_MW676046	97.6307	97.9094	98.2578	99.8606		75.0232	73.8858
California_hare_coltivirus_segment_1_MW396980	87.3868	87.8049	87.6655	87.3868	87.3171		75.9517
Eyach_segment_1_NC_003696	85.784	86.1324	86.2021	86.2718	86.1324	89.338
	CTF-Florio_segment_2_NC_004182	CTF-Florio-ARC_segment 2_MZ484423	CTFV_R124719_segment 2_MZ484435	Salmon River_R130544_segment_2_MZ484447	Salmon_River_segment_2_MW676047	California_hare_coltivirus_segment_2_MW396981	Eyach_segment_2_NC_003697
CTF-Florio_segment_2_NC_004182		98.0711	95.3982	86.415	86.4701	74.3455	73.8771
CTF-Florio-ARC_segment 2_MZ484423	97.6821		97.2444	87.9581	87.903	75.4753	74.9242
CTFV_R124719_segment 2_MZ484435	97.4338	99.7517		88.1234	88.0683	75.4202	74.8691
Salmon River_R130544_segment_2_MZ484447	96.5232	98.8411	98.7583		96.4177	74.2629	74.566
Salmon_River_segment_2_MW676047	96.606	98.9238	98.8411	99.9172		74.4558	75.0069
California_hare_coltivirus_segment_2_MW396981	88.245	90.3146	90.2318	90.0662	90.149		75.7233
Eyach_segment_2_NC_003697	87.3344	89.4868	89.2384	89.4868	89.5695	92.053
	CTF-Florio_segment_3_NC_004183	CTF-Florio-ARC_segment 3MZ484424	CTFV_R124719_segment 3_MZ484436	Salmon River_R130544_segment_3_MZ484448	Salmon_River_segment_3_MW676048	California_hare_coltivirus_segment_3_MW396982	Eyach_segment_3_NC_003698
CTF-Florio_segment_3_NC_004183		99.9436	87.8839	85.6579	85.0662	71.0623	69.907
CTF-Florio-ARC_segment 3MZ484424	99.9154		87.9403	85.7143	85.1226	71.0623	69.9352
CTFV_R124719_segment 3_MZ484436	96.8697	96.9543		85.1789	85.038	71.175	69.6534
Salmon River_R130544_segment_3_MZ484448	95.5161	95.6007	95.5161		97.5486	71.4004	69.7943
Salmon_River_segment_3_MW676048	95.6007	95.6853	95.6007	99.8308		71.4849	69.738
California_hare_coltivirus_segment_3_MW396982	79.78	79.78	79.5262	80.1184	80.203		73.4573
Eyach_segment_3_NC_003698	77.1574	77.1574	77.1574	77.0728	77.1574	84.1794
	CTF-Florio_segment_4_NC_004184	CTF-Florio-ARC_segment 4_MZ484425	CTFV_R124719_segment 4_MZ484437	Salmon River_R130544_segment_4_MZ484449	Salmon_River_segment_4_MW676049	California_hare_coltivirus_segment_4_MW396983	Eyach_segment_4_NC_003699
CTF-Florio_segment_4_NC_004184		99.9676	75.4136	87.5446	87.6743	71.0347	69.7697
CTF-Florio-ARC_segment 4_MZ484425	99.9025		75.446	87.577	87.7068	71.0671	69.8021
CTFV_R124719_segment 4_MZ484437	85.2827	85.2827		76.3542	76.2569	70.3536	69.0561
Salmon River_R130544_segment_4_MZ484449	97.8558	97.9532	85.77		94.4859	71.6186	70.4509
Salmon_River_segment_4_MW676049	98.1481	98.2456	85.6725	99.5127		71.878	70.4184
California_hare_coltivirus_segment_4_MW396983	80.5068	80.5068	79.4347	80.8967	80.8967		71.0671
Eyach_segment_4_NC_003699	77.9727	77.9727	77.193	78.5575	78.46	79.8246
	CTF-Florio_segment_5_NC_004185	CTF-Florio-ARC_segment 5_MZ484426	CTFV_R124719_segment 5_MZ484438	Salmon River_R130544_segment_5_MZ484450	Salmon_River_segment_5_MW676050	California_hare_coltivirus_segment_5_MW396984	Eyach_segment_5_NC_003700
CTF-Florio_segment_5_NC_004185		100	95.6984	87.9379	88.4257	68.5144	67.4501
CTF-Florio-ARC_segment 5_MZ484426	100		95.6984	87.9379	88.4257	68.5144	67.4501
CTFV_R124719_segment 5_MZ484438	99.2	99.2		87.4501	87.8492	67.9823	67.4501
Salmon River_R130544_segment_5_MZ484450	95.4667	95.4667	95.3333		97.9157	68.5588	66.7849
Salmon_River_segment_5_MW676050	95.3333	95.3333	95.2	99.8667		68.1153	66.9623
California_hare_coltivirus_segment_5_MW396984	72.8	72.8	72.9333	72.6667	72.5333		70.9534
Eyach_segment_5_NC_003700	73.4667	73.4667	73.7333	73.2	73.0667	79.3333
	CTF-Florio_segment_6_NC_004186	CTF-Florio-ARC_segment 6_MZ484427	CTFV_R124719_segment 6_MZ484439	Salmon River_R130544_segment_6_MZ484451	Salmon_River_segment_6_MW676051	California_hare_coltivirus_segment_7_MW396986	Eyach_segment_7_NC_003702
CTF-Florio_segment_6_NC_004186		99.9045	83.5244	86.7717	86.5807	61.7479	59.6466
CTF-Florio-ARC_segment 6_MZ484427	99.8565		83.4288	86.6762	86.4852	61.6523	59.6466
CTFV_R124719_segment 6_MZ484439	91.2482	91.1047		84.3362	84.0974	62.5597	60.4585
Salmon River_R130544_segment_6_MZ484451	92.9699	92.8264	92.9699		90.7832	61.0793	60.1719
Salmon_River_segment_6_MW676051	93.5438	93.4003	93.2568	96.7001		61.127	60.2197
California_hare_coltivirus_segment_7_MW396986	58.967	58.8235	59.9713	59.2539	59.2539		62.8462
Eyach_segment_7_NC_003702	54.6628	54.5194	56.9584	56.241	56.3845	61.693
	CTF-Florio_segment_7_NC_004187	CTF-Florio-ARC_segment 7_ MZ484428	CTFV_R124719_segment 7_MZ484440	Salmon River_R130544_segment_7_MZ484452	Salmon_River_segment_7_MW676052	California_hare_coltivirus_segment_6_MW396985	Eyach_segment_6_NC_003701
CTF-Florio_segment_7_NC_004187		99.9026	95.1291	86.4101	86.7511	58.9868	60.0097
CTF-Florio-ARC_segment 7_ MZ484428	99.8534		95.2265	86.4588	86.7998	59.0843	60.0097
CTFV_R124719_segment 7_MZ484440	97.2141	97.3607		86.1666	86.8972	58.9381	60.0097
Salmon River_R130544_segment_7_MZ484452	91.9355	92.0821	91.6422		96.5416	59.961	60.8865
Salmon_River_segment_7_MW676052	92.522	92.6686	92.3754	98.6804		59.8636	60.8865
California_hare_coltivirus_segment_6_MW396985	57.0381	57.1848	57.1848	58.0645	58.0645		69.9951
Eyach_segment_6_NC_003701	56.0117	56.1584	55.8651	56.5982	56.5982	75.0733
	CTF-Florio_segment_8_NC_004188	CTF-Florio-ARC_segment 8_MZ484429	CTFV_R124719_segment 8_MZ484441	Salmon River_R130544_segment_8_MZ484453	Salmon_River_segment_8_MW676053	California_hare_coltivirus_segment_8_MW396987	Eyach_segment_8_NC_003703
CTF-Florio_segment_8_NC_004188		99.7983	97.7307	86.8886	86.6868	69.3394	68.1795
CTF-Florio-ARC_segment 8_MZ484429	99.697		97.7307	86.8886	86.6868	69.3898	68.3308
CTFV_R124719_segment 8_MZ484441	99.5455	99.5455		87.2416	86.8381	68.9864	68.3308
Salmon River_R130544_segment_8_MZ484453	96.3636	96.3636	96.5152		96.823	69.289	68.23
Salmon_River_segment_8_MW676053	96.5152	96.5152	96.6667	99.8485		69.1881	68.0787
California_hare_coltivirus_segment_8_MW396987	74.8485	75	75	76.3636	76.3636		74.2814
Eyach_segment_8_NC_003703	73.9394	74.0909	74.0909	75.6061	75.6061	85.4545
	CTF-Florio_segment_9_NC_004180	CTF-Florio-ARC_segment 9_MZ484430	CTFV_R124719_segment 9_MZ484442	Salmon River_R130544_Segment_9_MZ484454	Salmon_River_Segment_9_MW676054	California_hare_coltivirus_segment_9_MW396988	Eyach_segment_9_NC_003704
CTF-Florio_segment_9_NC_004180		100	97.8429	93.8053	94.1372	73.2854	71.5155
CTF-Florio-ARC_segment 9_MZ484430	100		97.8429	93.8053	94.1372	73.2854	71.5155
CTFV_R124719_segment 9_MZ484442	99.8333	99.8333		93.6947	94.4137	73.6173	71.792
Salmon River_R130544_Segment_9_MZ484454	99.1667	99.1667	99.3333		94.3031	74.115	72.1792
Salmon_River_Segment_9_MW676054	98.6667	98.6667	98.8333	99.1667		74.3363	72.2345
California_hare_coltivirus_segment_9_MW396988	82.8333	82.8333	82.8333	82.8333	83		74.6681
Eyach_segment_9_NC_003704	83	83	83	83	83.1667	84.5
	CTF-Florio_segment_10_NC_004189	CTF-Florio-ARC_segment 10_MZ484431	CTFV_R124719_segment 10_MZ484443	Salmon River_R130544_segment_10_MZ484455	Salmon_River_segment_10_MW676055	California_hare_coltivirus_segment_10_MW396989	Eyach_segment_10_NC_003705
CTF-Florio_segment_10_NC_004189		99.945	92.9004	88.8277	89.1029	72.1519	72.7573
CTF-Florio-ARC_segment 10_MZ484431	99.8344		92.9554	88.8828	89.158	72.2069	72.8123
CTFV_R124719_segment 10_MZ484443	98.1788	98.3444		88.2223	88.8277	73.1425	71.9868
Salmon River_R130544_segment_10_MZ484455	96.3576	96.5232	95.8609		89.7633	72.7023	73.1976
Salmon_River_segment_10_MW676055	96.6887	96.8543	96.1921	96.3576		71.9868	73.1425
California_hare_coltivirus_segment_10_MW396989	80.6291	80.7947	80.6291	79.1391	79.6358		75.0138
Eyach_segment_10_NC_003705	81.2914	81.457	81.457	81.457	81.9536	82.947
	CTF-Florio_segment_11_NC_004191	CTF-Florio-ARC_segment 11_MZ484432	CTFV_R124719_segment 11_MZ484444	Salmon River_R130544_segment_11_MZ484456	Salmon_River_segment_11_MW676056	California_hare_Coltivirus_segment_11_MW396990	Eyach_segment_11_NC_003706
CTF-Florio_segment_11_NC_004191		94.8	92.8	86.8	87.4667	65.6	66.1333
CTF-Florio-ARC_segment 11_MZ484432	94.3775		98	91.4667	91.8667	69.3333	69.6
CTFV_R124719_segment 11_MZ484444	94.3775	100		91.3333	91.7333	69.3333	69.6
Salmon River_R130544_segment_11_MZ484456	91.9679	97.5904	97.5904		95.6	69.3333	70
Salmon_River_segment_11_MW676056	92.7711	98.3936	98.3936	99.1968		69.8667	70.2667
California_hare_Coltivirus_segment_11_MW396990	67.8715	73.0924	73.0924	73.8956	73.494		77.6
Eyach_segment_11_NC_003706	69.8795	74.6988	74.6988	75.1004	75.1004	85.5422
	CTF-Florio_segment_12_NC_004190	CTF-Florio-ARC_segment 12_MZ484433	CTFV_R124719_segment 12_MZ484445	Salmon River_R130544_segment_12_MZ484457	Salmon_River_segment_12_MW676057	California_hare_coltivirus_segment_12_MW396991	Eyach_segment_12_NC_003707
CTF-Florio_segment_12_NC_004190		100	98.1982	96.5766	95.1351	74.2342	70.2703
CTF-Florio-ARC_segment 12_MZ484433	100		98.1982	96.5766	95.1351	74.2342	70.2703
CTFV_R124719_segment 12_MZ484445	97.8261	97.8261		97.4775	96.3964	74.5946	70.2703
Salmon River_R130544_segment_12_MZ484457	95.1087	95.1087	97.2826		96.7568	75.1351	70.8108
Salmon_River_segment_12_MW676057	93.4783	93.4783	95.6522	96.1957		74.7748	70.0901
California_hare_coltivirus_segment_12_MW396991	70.1087	70.1087	71.7391	72.2826	71.7391		77.1171
Eyach_segment_12_NC_003707	63.587	63.587	64.6739	64.6739	64.1304	75

## Sheet: Caption
Table S1. Segment Percent Identities of viruses sequenced in this study compared to select Coltiviruses. P-distances were calculated in MEGA v.7, and percent identity of nucleotides (above the grey line) and amino acids (below the grey line) are displayed.
